# Supplementary material for: Selective Boosting of CCR7-Acting Chemokines; Short Peptides Boost Chemokines with Short Basic Tails, Longer Peptides Boost Chemokines with Long Basic Tails
Source: Int J Mol Sci. 2022 Jan 26;23(3):1397. doi: 10.3390/ijms23031397 (PMC8836243; doi:10.3390/ijms23031397)
Supplement: Supplementary file 1 [file ijms-23-01397-s001.zip]

Archive with 1 entries (1 files):
- ijms-1508478-supplementary.pdf
